# Supplementary material for: Beta-Blocker Therapy After Myocardial Infarction: A Systematic Review and Meta-Analysis of Contemporary Randomized Controlled Trials
Source: Int J Mol Sci. 2026 Mar 3;27(5):2363. doi: 10.3390/ijms27052363 (PMC12985608; doi:10.3390/ijms27052363)
Supplement: Supplementary file 1 [file ijms-27-02363-s001.zip]

Archive with 1 entries (1 files):
- ijms-4150768-supplementary.pdf
